# Supplementary material for: Early impact of the COVID-19 pandemic and social restrictions on ambulance missions
Source: Eur J Public Health. 2021 Apr 15;31(5):1090–5. doi: 10.1093/eurpub/ckab065 (PMC8083286; doi:10.1093/eurpub/ckab065)
Supplement: ckab065_Supplementary_Data [file ckab065_supplementary_data.zip]

Archive with 2 entries (2 files):
- ejph-2020-10-om-1246-File003.pdf
- ejph-2020-10-om-1246-File004.docx
